# Supplementary material for: HMOX1 mRNA combined with early imaging parameters for predicting the prognosis of hypertensive cerebral hemorrhage patients undergoing conservative treatment
Source: Front Neurol. 2025 Dec 1;16:1657188. doi: 10.3389/fneur.2025.1657188 (PMC12702738; doi:10.3389/fneur.2025.1657188)
Supplement: Supplementary file 1 [file Table_1.xlsx]

## Sheet: Table S1
Table S1 Collinearity Diagnostics
Variable	Tolerance	VIF
NIHSS Score	0.965	1.036
GCS Score	0.834	1.199
Creatinine	0.955	1.047
hs-CRP	0.965	1.037
Hemorrhage Location	0.966	1.035
Hematoma Volume	0.96	1.042
Hematoma Shape	0.965	1.036
HMOX1 mRNA	0.885	1.13

## Sheet: Table S2
Table S2 Stratified bootstrap resampling results (1,000 Samples) for predictive factors in the nomogram model
Predictive Factor	Original Regression Coefficient	Bootstrap Median Coefficient	Bootstrap Bias	Bootstrap Standard Error	Bootstrap Two-Tailed P-Value	Bootstrap 95% Confidence Interval (Lower–Upper)
NIHSS Score	0.188	0.192	0.022	0.076	0.002	0.080–0.378
GCS Score	-0.761	-0.757	-0.058	0.227	0.001	-1.306–(-0.415)
Creatinine	-0.103	-0.103	-0.012	0.04	0.002	-0.204–(-0.042)
hs-CRP	0.279	0.283	0.025	0.096	0.001	0.132–0.521
Hemorrhage Location	0.761	0.761	0.089	0.306	0.004	0.305–1.525
Hematoma Volume	0.114	0.118	0.014	0.047	0.002	0.050–0.235
Hematoma Shape	-0.742	0.732	0.11	0.563	0.145	-0.235–2.037
HMOX1 mRNA	3.656	3.583	0.385	0.925	0.001	2.368–6.012
Constant	3.195	1.613	-0.066	4.702	0.69	-8.323–10.639
Note: Stratification factor = "Prognosis Group"; Number of Bootstrap samples = 1,000.

## Sheet: Table S3
Table S3 Comparison of Net Benefit Among Models at Different Threshold Probabilities
Threshold Probability	Multivariable Model	HMOX1 mRNA Model	Hematoma Volume Model	Treat All	Treat None
0.1	0.394	0.389	0.402	0.402	0
0.2	0.34	0.315	0.333	0.327	0
0.3	0.286	0.254	0.256	0.231	0
0.4	0.253	0.221	0.133	0.103	0
0.5	0.216	0.202	0.101	-0.077	0
